# Supplementary material for: Interleukin-34 orchestrates bone formation through its binding to bone morphogenic proteins
Source: Theranostics. 2025 Feb 11;15(7):3185–202. doi: 10.7150/thno.107340 (PMC11898274; doi:10.7150/thno.107340)
Supplement: Supplementary file 1 — Supplementary figures. [file thnov15p3185s1.zip]

Archive with 2 entries (2 files):
- Munoz-Garcia et al _Supplemenary Figures revised.docx
- __MACOSX/._Munoz-Garcia et al _Supplemenary Figures revised.docx
